# Supplementary material for: What Is New and What Is Next for SAPHO Syndrome Management: A Narrative Review
Source: J Clin Med. 2025 Feb 18;14(4):1366. doi: 10.3390/jcm14041366 (PMC11856149; doi:10.3390/jcm14041366)
Supplement: Supplementary file 1 [file jcm-14-01366-s001.zip]

Archive with 1 entries (1 files):
- jcm-3407778-supplementary.pdf
